# Supplementary material for: TGFβ-Smad3 signaling restores cell-autonomous Srsf1-mediated splicing of fibronectin in aged skeletal muscle stem cells
Source: Nat Commun. 2025 Nov 21;16:11532. doi: 10.1038/s41467-025-66582-2 (PMC12748718; doi:10.1038/s41467-025-66582-2)
Supplement: Supplementary file 4 — Source Data [file 41467_2025_66582_MOESM4_ESM.xlsx]

## Sheet: Fig. 1
	Gray values Fig. 1c top gel			Gray values Fig. 1d top gel
	0 dpi	5 dpi		FAPs	Myoblasts	Myotubes
	9.29122	43.8269		18.2375	82.4086	47.7196
	5.87371	45.3851		17.6418	81.1149	47.9181
	20.6498	49.3428		18.6613	82.2524	45.0498
	11.2227	28.5815
	Gray values Fig. 1c middle gel			Gray values Fig. 1d middle gel
	0 dpi	5 dpi		FAPs	Myoblasts	Myotubes
	42.0174	50.0369		66.5894	97.1867	92.4075
	36.1316	49.8652		69.6924	97.1791	94.9887
	29.3576	49.9958		70.9715	97.181	94.6016
	25.7774	50.2455

## Sheet: Fig. 2
	Fig. 2b					Fig. 2g
	EV	pFN	EDB(+) EDA(-) FN	EDB(-) EDA(+) FN		siSCR	siEDB(+) FN_a	siEDB(+) FN_b	siEDB(-) FN_a	siEDB(-) FN_b
	42	51	80	55		346	57	119	346	432
	39	61	96	52		338	77	73	320	341
	48	57	81	54		275	60	87	375	380
		Fig. 2d				Fig. 2h
		siSCR	siEDB(+) FN_a	siEDB(+) FN_b		siSCR	siEDB(+) FN_a	siEDB(+) FN_b	siEDB(-) FN_a	siEDB(-) FN_b
		82.2379	7.54943	9.25996		80.0578	72.7273	73.9496	77.8667	87.963
		107.599	7.05414	9.12806		79.2899	68.3333	60.9195	84.1041	77.1053
		110.163	7.49036	8.80642		82.5455	56.1403	64.3836	76.875	86.217
		Fig. 2e				Fig. 2i
		siSCR	siEDB(+) FN_a	siEDB(+) FN_b		siSCR	siEDB(+) FN_a	siEDB(+) FN_b	siEDB(-) FN_a	siEDB(-) FN_b
		103.994	3.54337	41.9727		43.9306	18.1818	31.9328	42.6667	43.0556
		102.731	3.33937	39.9327		42.6035	20	26.4368	38.7283	43.6842
		93.2751	3.41267	41.7056		46.1818	17.5439	23.2877	41.25	42.522
						Fig. 2l
						siSCR	siEDB(+) FN_a	siEDB(+) FN_b	siEDB(-) FN_a	siEDB(-) FN_b
						8	2	2	9	11
						7	1	2	7	8
						7	3	3	12	7
						10	0	2	8	6
						6	1	1	10	9
						8	1	1	9	10

## Sheet: Fig. 3
	Fig. 3d
	Range	siSCR_a	siSCR_b	siSCR_c	siSCR_d	siSCR_e	siEDB(+) FN_a	siEDB(+) FN_b	siEDB(+) FN_c	siEDB(+) FN_d	siEDB(+) FN_e	siEDB(-) FN_a	siEDB(-) FN_b	siEDB(-) FN_c	siEDB(-) FN_d	siEDB(-) FN_e
	Range	siSCR_a	siSCR_b	siSCR_c	siSCR_d	siSCR_e	siEDB(+) FN_a	siEDB(+) FN_b	siEDB(+) FN_c	siEDB(+) FN_d	siEDB(+) FN_e	siEDB(-) FN_a	siEDB(-) FN_b	siEDB(-) FN_c	siEDB(-) FN_d	siEDB(-) FN_e
	0-200	0.0421	0.0402685	0.0474	0.0347222	0.0857	0.090604	0.0973451	0.0283019	0.133333	0.1967	0.0416667	0.0512821	0.0506	0.0208333	0.0449438
	200-400	0.0561	0.167785	0.1138	0.0416667	0.2429	0.426174	0.292035	0.254717	0.446667	0.5082	0.154762	0.0833333	0.1392	0.0833333	0.11236
	400-600	0.1635	0.33557	0.2417	0.0902778	0.25	0.318792	0.300885	0.471698	0.273333	0.2131	0.380952	0.237179	0.3038	0.322917	0.247191
	600-800	0.243	0.241611	0.2796	0.256944	0.2	0.0973154	0.221239	0.207547	0.106667	0.082	0.255952	0.211538	0.1772	0.260417	0.292135
	800-1000	0.2663	0.0805369	0.1943	0.215278	0.1572	0.0402685	0.0530973	0.0377358	0.0266667	0	0.10119	0.192308	0.2025	0.197917	0.123596
	1000-1200	0.1215	0.100671	0.0711	0.201389	0.0571	0.0167785	0.0265487	0	0.0133333	0	0.0535714	0.147436	0.1013	0.09375	0.0786517
	1200-1400	0.0654	0.0201342	0.0332	0.0972222	0.0071	0.0033557	0.00884956	0	0	0	0.00595238	0.0448718	0.0127	0.0208333	0.0449438
	1400+	0.0421	0.0134228	0.0189	0.0625	0	0.00671141	0	0	0	0	0.00595238	0.0320513	0.0127	0	0.0561798
	Fig. 3e
	siSCR	siEDB(+) FN	siEDB(-) FN
	3767	2802	2372
	2011	2358	2063
	2113	3252	2529
	2603	2583	3020
	Fig. 3g
	siSCR	siEDB(+) FN	siEDB(-) FN
	39.7436	11.3208	50.6849
	40.2597	21.6667	47.6923
	46.4286	15.3061	44.2857
	46.5517	12.9412	45
	46.1538	21.1268	37.3494

## Sheet: Fig. 4
	Fig. 4c				Fig. 4f
	Myoblasts	FAPs			siScr	siSrsf1_a_1	siSrsf1_a_2	siSrsf1_a_3
	92.6495	28.9143			80.0643	47.8482	41.056	19.7387
	97.9322	29.5218			60.5808	36.4052	18.002	0
	109.418	30.5629			75.6577	45.7888	17.9881	0.2028
	Fig. 4d				Fig. 4g
	siSCR	siSrsf1_a	siSrsf1_b		EV	SRSF1
	70.0143	23.3468	29.1898		9.1351	16.9522
	71.0551	19.604	26.0481		8.56902	15.5973
	94.0938	21.749	20.3357		14.1441	26.4995

## Sheet: Fig. 5
	Fig 5c, primers a-b					Fig 5e			Fig 5h				Fig 5i
	noAB	IgG	p-Smad3	p-Smad1/5/9		FAPs	MuSCs		Vehicle	1 nM	5 nM		Vehicle	1 nM	5 nM
	0.141172	0.121065	6.69858	0.2103		50.3379	129.501		99.2981	55.0891	16.2274		96.7352	79.1199	75.1987
	0.316554	0.147337	6.12138	0.106372		26.6566	70.3184		98.6122	56.2466	17.272		105.857	80.2244	44.0978
	0.01255	0.007998	6.56073	0.128561		28.6545	105.495		102.09	54.7085	17.3921		97.4081	80.2244	69.6782
							94.6856
	Fig 5c, primers c-d					Fig 5f			Fig 5k
	noAB	IgG	p-Smad3	p-Smad1/5/9		FAPs	MuSCs		Vehicle	5nM SIS3	10nM SIS3	20nM SIS3
	0	0.098791	6.13554	0.066701		40.0953	94.5459		112	51	28	13
	0.023555	0.016219	4.64987	0.143308		33.0547	95.3014		109	42	28	14
	0.010007	0.022285	4.00145	0.020864		59.7144	105.39		107	47	32	17
							104.763
	Fig 5c, primers e-f								Fig 5l
	noAB	IgG	p-Smad3	p-Smad1/5/9					Vehicle	5nM SIS3	10nM SIS3	20nM SIS3
	0.137788	0.243815	5.12371	0.117891					91.9643	72.549	78.125	47.0588
	0.68802	0.062378	2.86895	0.231731					91.7431	76.5957	75	53.8462
	0.225394	0.238246	3.34156	0.171608					91.5888	59.5238	60.7143	42.8571
									Fig 5m
									Vehicle	5nM SIS3	10nM SIS3	20nM SIS3
									60.7143	33.3333	34.375	11.7647
									59.633	31.9149	35.7143	7.69231
									56.0748	19.0476	32.1429	7.14286

## Sheet: Fig. 6
	Fig. 6g			Fig. 6i			Fig. 6j
	siNC	siEDB(+) FN		siNC	siEDB(+) FN		siNC	siEDB(+) FN
	97.3927	41.7553		48	82		37.5	36.5854
	87.3363	41.2589		80	64		47.5	37.5
	115.271	44.7279		62	47		41.9355	42.5532

## Sheet: Fig. 7
	Fig. 7a			Fig. 7f			Fig. 7l
	Young	Aged		Vehicle	TGFβ1		Range	Vehicle_a	Vehicle_b	Vehicle_c	Vehicle_d	TGFβ1_a	TGFβ1_b	TGFβ1_c	TGFβ1_d
	55.3921	73.5986		73.5162	160.523		0-200	0.279412	0.2	0.257862	0.357143	0.2	0.107692	0.186813	0.218391
	129.034	83.3787		92.1072	188.002		200-400	0.375	0.269231	0.371069	0.428571	0.25	0.223077	0.252747	0.367816
	122.923	43.4597		109.018	150.596		400-600	0.220588	0.169231	0.220126	0.0809524	0.183333	0.276923	0.120879	0.241379
	73.0902	47.2292		125.358			600-800	0.0588235	0.138462	0.0943396	0.0428571	0.166667	0.146154	0.043956	0.0689655
	119.561	69.1476					800-1000	0.0514706	0.0692308	0.0440252	0.00952381	0.116667	0.115385	0.0879121	0.091954
		37.313					1000-1200	0	0.0538462	0	0.0380952	0.0333333	0.0307692	0.142857	0.0114943
		36.5451					1200-1400	0.00735294	0.0307692	0.0125786	0.00952381	0.0166667	0.0307692	0.032967	0
							1400+	0.00735294	0.0692308	0	0.0333333	0.0333333	0.0692308	0.131868	0
	Fig. 7b			Fig. 7g			Fig. 7n			Fig. 7p			Fig. 7q
	Young	Aged		Vehicle	TGFβ1		Vehicle	TGFβ1		Vehicle	TGFβ1		Vehicle	TGFβ1
	103.783	31.6492		126.451	328.828		7.27273	8.86076		141.802	82.37		1114	897
	148.135	38.2511		157.434	138.722		3.28638	8.64198		119.788	70.4624		1005	756
	48.0822	38.4283		64.0941	313.956		5.03597	12		73.7154	87.3858		1331	571
		60.0224		139.814	296.134		3.87931	7.36196		95.4503	56.0204		765	856
		62.1391		12.2077	236.178		3.80228	9.23077		69.2444	38.0681		1266	510
		18.9934
	Fig. 7d			Fig. 7i
	Young	Aged		Vehicle	TGFβ1
	35.1724	6.71141		5.6338	18.1159
	28.3422	5.22388		4.91803	15.493
	29.3413	5.09259		4.72441	23.2955
	26.9939	3.87597		8.91089	15.7895

## Sheet: Supp. Fig. 1
	Supp. Fig.1a				Supp. Fig.1e_primer_1
	0 dpi	5 dpi			EDA(+)/EDB(+)	EDA(±)/EDB(±)	EDA(-)/EDB(-)
	134.934	262.896			70.3525	25.052	4.59548
	100.712	279.757			63.8932	31.1199	4.98688
	48.0627	222.742			64.873	30.4882	4.63875
	116.291	274.744
	Supp. Fig.1b				Supp. Fig.1e_primer_2
	0 dpi	5 dpi			EDA(+)/EDB(+)	EDA(±)/EDB(±)	EDA(-)/EDB(-)
	114.251	428.407			63.3846	33.529	3.08647
	129.093	315.435			63.0528	33.868	3.07922
	45.134	267.584			62.8684	33.6102	3.5214
	111.522	310.216
	Supp. Fig.1f				Supp. Fig.1j
	FAPs	Myoblasts	Myotubes		EDB(+) FN	EDA(+) FN
	11.9689	103.329	43.7629		88.8889	14.2857
	12.5113	100.111	47.6429		92.3077	12.5984
	11.8381	96.5596	38.5944		90.9091	13.8461
	Supp. Fig.1g				Supp. Fig.1k
	FAPs	Myoblasts	Myotubes		EDB(+) FN	EDA(+) FN
	35.2478	104.896	49.7924		2.04096	37.5169
	34.2313	106.855	51.5198		2.03615	36.3823
	34.7524	88.2493	46.4275		3.32039	18.6629

## Sheet: Supp. Fig. 2
	Supp. Fig. 2b
	EV	pFN	EDB(+)EDA(-) FN	EDB(-)EDA(+) FN
	71.3168	126.802	145.337	665.317
	108.03	150	122.673	766.99
	120.653	126.743	156.03	739.396
	Supp. Fig. 2c
	EV	pFN	EDB(+)EDA(-) FN	EDB(-)EDA(+) FN
	102.279	200.217	1117.96	251.492
	95.8763	222.355	1437.71	222.192
	101.845	175.095	1269.78	227.075
	Supp. Fig. 2f
	EV	pFN	EDB(+)EDA(-) FN	EDB(-)EDA(+) FN
	4	6	18	7
	2	6	22	6
	3	4	16	7
	3	4	19	10

## Sheet: Supp. Fig. 3
	Supp. Fig. 3b (left graph)						Supp. Fig. 3d (left graph)
	siSCR	siEDB(+) FN_a	siEDB(+) FN_b	siEDB(-) FN_a	siEDB(-) FN_b		siSCR	siEDB(+) hFN_a	siEDB(+) hFN_b
	101.182	25.2377	55.7871	107.252	103.019		73.3983	28.5809	41.8402
	100.69	29.0502	55.7281	101.899	102.526		147.153	33.5579	36.8994
	98.1283	19.9766	28.4339	101.711	91.6736		79.4486	12.2662	11.7826
	Supp. Fig. 3b (right graph)						Supp. Fig. 3d (right graph)
	siSCR	siEDB(+) FN_a	siEDB(+) FN_b	siEDB(-) FN_a	siEDB(-) FN_b		siSCR	siEDB(-) hFN_a	siEDB(-) hFN_b
	67.243	108.326	77.15	9.5722	40.5356		117.162	73.594	51.8541
	140.626	150.654	97.3566	10.0871	44.3321		100.89	40.1152	38.1551
	92.1306	86.0524	55.4238	9.2373	10.1195		81.9486	43.1317	34.0205
	Supp. Fig. 3f
	siSCR	siEDB(+) FN_a	siEDB(+) FN_b	siEDB(-) FN_a	siEDB(-) FN_b
	300	124	125	303	282
	283	114	130	335	286
	263	118	138	350	315
	302	120	126	348	292

[truncated: 4 more sheets: Supp. Fig. 4, Supp. Fig. 5, Supp. Fig. 7, Supp. Fig. 8]
